# Supplementary material for: Association Between Familial Mediterranean Fever and P-Wave Dispersion Under Colchicine Treatment
Source: Diagnostics (Basel). 2026 Apr 22;16(9):1252. doi: 10.3390/diagnostics16091252 (PMC13162951; doi:10.3390/diagnostics16091252)
Supplement: Supplementary file 1 [file diagnostics-16-01252-s001.zip]

Archive with 1 entries (1 files):
- diagnostics-4229794-supplementary.pdf
